# Supplementary material for: The Sensitivity of a Hexagonal Au Nanohole Array under Different Incident Angles
Source: Biosensors (Basel). 2023 Jun 15;13(6):654. doi: 10.3390/bios13060654 (PMC10296690; doi:10.3390/bios13060654)
Supplement: Supplementary file 1 [file biosensors-13-00654-s001.zip]

Archive with 1 entries (1 files):
- biosensors-2448730-supplementary.pdf
